# Supplementary material for: Elevated CO2 Impacts on Plant–Pollinator Interactions: A Systematic Review and Free Air Carbon Enrichment Field Study
Source: Insects. 2021 Jun 1;12(6):512. doi: 10.3390/insects12060512 (PMC8227562; doi:10.3390/insects12060512)
Supplement: Supplementary file 1 [file insects-12-00512-s001.zip]

Archive with 4 entries (3 files):
- insects-1160262-supplementary-2nd proofreading done/
- insects-1160262-supplementary-2nd proofreading done/Dataset S1 - Systematic review matrix.xlsx
- insects-1160262-supplementary-2nd proofreading done/Dataset S2 - Field experiment raw data.xlsx
- insects-1160262-supplementary-2nd proofreading done/Supplementary material.pdf
