# Supplementary material for: Elevated CO2 Impacts on Plant–Pollinator Interactions: A Systematic Review and Free Air Carbon Enrichment Field Study
Source: Insects. 2021 Jun 1;12(6):512. doi: 10.3390/insects12060512 (PMC8227562; doi:10.3390/insects12060512)
Supplement: Supplementary file 1 [file insects-12-00512-s001.zip › insects-1160262-supplementary-2nd proofreading done/Dataset S1 - Systematic review matrix.xlsx]

## Sheet: Systematic review articles data
Authors	Title	Year	Journal	Source	Full reference	Abstract	Control CO2 conc	Treatment CO2 Concentration	Species	No. species	Plant family	Crop/Wild	Geographic area	Mean effect on flowering time	Effect on pollen	Effect on nectar	Effect on pollination	Comments
Huber, H.	Die Abhängigkeit der Nektarsekretion von Temperatur, Luft-und Bodenfeuchtigkeit.	1956	Planta	Review	Huber, H., 1956. Die Abhängigkeit der Nektarsekretion von Temperatur, Luft-und Bodenfeuchtigkeit. Planta, 48(1), pp.47-98.		-	400	Borago oﬃcinalis, Tropaeolum majus	2	Boraginaceae | Tropaeolaceae	Wild x2	Europe		-	-85%/-54% sugar conc	-
Posner, H.B.	Inhibitory effect of carbohydrate on ﬂowering in Lemna perpusilla III. Effects of respiratory intermediates, amino acids and CO2 glucose-6-phosphate dehydrogenase activity.	1971	Plant Physiology	Review	Posner, H.B., 1971. Inhibitory Effect of Carbohydrate on Flowering in Lemna perpusilla: III. Effects of Respiratory Intermediates, Amino Acids, and CO2. Glucose 6-Phosphate Dehydrogenase Activity. Plant physiology, 48(3), pp.361-365.	A study was done on the effects of various factors on carbohydrate inhibition of flowering and on in vitro activity of glucose 6-phosphate dehydrogenase in Lemna perpusilla 6746 grown on dilute Hutner's medium in short days. Autoclaving decreased the flower inhibitory effect of sucrose but increased the effects of glucose and fructose. Sucrose inhibition was mimicked by CO2 and was partially reve…	300	600	Lemna perpusilla	1	Araceae	Wild	North America	0	-	-	-
Hicklenton, P.R. and Joliffe, P.A.	Alterations in the physiology of CO2 exchange in tomato plants grown in CO2 enriched atmospheres.	1980	Canadian Journal of Botany	Review	Hicklenton, P.R. and Jolliffe, P.A., 1980. Alterations in the physiology of CO2 exchange in tomato plants grown in CO2-enriched atmospheres. Canadian Journal of Botany, 58(20), pp.2181-2189.	Young, greenhouse-grown tomato plants were transferred to growth cabinets where they were maintained in normal air (0.03% CO2) or in air enriched to 0.1 or 0.5% CO2. CO2 enrichment increased net assimilation rate but decreased leaf area ratio. As a result, relative growth rate was greatest at 0.1% CO2 and was less in 0.5% CO2 than in 0.03% CO2. Gas exchange measurements were made on the third tru…	300	1000/5000	Pharbitis nil	1	Convolvulaceae	Wild	North America	0	-	-	-
Garbutt, K. and Bazzaz, F.A.	The effects of elevated CO2 on plants: III. Flower, fruit and seed production and abortion.	1984	New Phytologist	GS	Garbutt, K. and Bazzaz, F.A., 1984. The effects of elevated CO2 on plants: III. Flower, fruit and seed production and abortion. New Phytologist, 98(3), pp.433-446.	Four populations of Phlox drummondii and one population each of Datura stramonium and Abutilon theophrasti were grown in six growth chambers at 300, 600 and 900 μ l l−1CO2, all other environmental variables remaining constant. Changes in timing and numbers of flowers produced were species‐ and population‐dependent. In general, P. drummondii and D. stramonium flowered earlier under high CO2 while …	300	600/900	Abutilon theophrasti, Datura stramonium, Phlox drumondii	3	Malvaceae | Solanaceae | Polemoniaceae	Wild x3	North America	-2	-	-	-
Bhattacharya, S., Bhattacharya, N.C., Biswas, P.K. and Strain, B.R.	Response of cow pea (Vigna unguiculata L.) to CO 2 enrichment environment on growth, dry-matter production and yield components at different stages of vegetative and reproductive growth.	1985	Journal of Agricultural Science	Review	Bhattacharya, S., Bhattacharya, N.C., Biswas, P.K. and Strain, B.R., 1985. Response of cow pea (Vigna unguiculata L.) to CO 2 enrichment environment on growth, dry-matter production and yield components at different stages of vegetative and reproductive growth. The Journal of Agricultural Science, 105(3), pp.527-534.	This study examines the effects of increased atmospheric carbon dioxide concentrations on vegetative and reproductive growth and partitioning of biomass during pod and seed development of cow pea in controlled environment chambers at 350, 675, and 1000μl CO2/l. The length of main stem and branches, the number of leaves and branches, and leaf area were all greater at high CO2 than at low CO2 conce…	350	675/1000	Vigna unguiculata	1	Fabaceae	Crop	North America	-12	-	-	-
Potvin, C. and Strain, B.R.	Effects of CO2 enrichment and temperature on growth in two C4 weeds, Echinochloa crus-galli and Eleusine indica.	1985	Canadian Journal of Botany	Review	Potvin, C. and Strain, B.R., 1985. Effects of CO2 enrichment and temperature on growth in two C4 weeds, Echinochloa crus-galli and Eleusine indica. Canadian Journal of Botany, 63(9), pp.1495-1499.	Mathematical growth analyses were carried out on two C4 grasses, Echinochloa crus-galli and Eleusine indica, to test the influence of CO2 enrichment and temperature on growth. Echinochloa populations from Québec, North Carolina, and Mississippi and a single population of Eleusine from Mississippi were grown for 48 days at two CO2 concentrations (350 and 675 μL∙L−1) and three temperature regimes (…	350	675	Echinochloa crus-galli, Eleusine indica	2	Poaceae	Wild x2	North America	-8	-	-	-
Garbutt, K., Williams, W.E. and Bazzaz, F.A.	Analysis of the differential response of 5 annuals to elevated CO2 during growth.	1990	Ecology	Review	Garbutt, K., Williams, W.E. and Bazzaz, F.A., 1990. Analysis of the differential response of five annuals to elevated CO2 during growth. Ecology, 71(3), pp.1185-1194.	In order to investigate the effects, without competition, of CO2 on germination, growth, physiological response, and reproduction, we focussed on co—occurring species that are prominent members of an annual community in Illinois. Five species of old field annual plants—Abutilon theophrasti (C3), Amaranthus retroflexus (C4), Ambrosia artemisiifolia (C3), Chenopodium album (C3), and Setaria faberii…	350	500/700	Abutilon theophrasti, Amaranthus retroﬂexus, Ambrosia artemisiifolia, Setaria faberii	4	Malvaceae | Amaranthaceae | Asteraceae | Poaceae	Wild x4	North America	1.75	-	-	-
Reekie, E.G. and Bazzaz, F.A.	Phenology and growth in four annual species grown in ambient and elevated CO2.	1991	Canadian Journal of Botany	GS	Reekie, E.G. and Bazzaz, F.A., 1991. Phenology and growth in four annual species grown in ambient and elevated CO2. Canadian Journal of Botany, 69(11), pp.2475-2481.	The objectives of this study were (i) to test the hypothesis that changes in phenology with CO2 are a function of the effect of CO2 upon growth and (ii) to determine if CO2-induced changes in phenology can influence competitive outcome. We examined the effect of 350, 525, and 700 μL∙L−1 CO2 on Guara brachycarpa, Gailardia pulchella, Oenothera laciniata, and Lupinus texensis. Plants were grown as …	350	525/700	Gailardia pulchella, Gaura brachycarpa, Lupinus texensis, Oenothera laciniata	4	Asteraceae | Onagraceae | Fabaceae	Wild x4	North America	-2.5	-	-	-
Rathcke, B.J.	Effects of elevated CO2 on flowering phenology and nectar production of morning glory (Ipomoea purpurea).	1992	Abstr 77th ESA Meet Suppl Bull Ecol Soc Am	Review	Rathcke, B.J., 1992. Effects of elevated CO2 on flowering phenology and nectar production of morning glory (Ipomoea purpurea). Abstr 77th ESA Meet Suppl Bull Ecol Soc Am, 73, p.314.		255	710	Ipomoea purpurea	1	Convolvulaceae	Wild	North America	Accelerated	-	0	-
Woodin, S., Graham, B., Killick, A., Skiba, U. and Cresser, M.	Nutrient limitation of the long-term response of heather [Calluna vulgaris (L.) hull] to CO2 enrichment.	1992	New Phytologist	Review	Woodin, S., Graham, B., Killick, A., Skiba, U. and Cresser, M., 1992. Nutrient limitation of the long term response of heather [Calluna vulgaris (L.) Hull] to CO2 enrichment. New Phytologist, 122(4), pp.635-642.	In a 27‐month CO2‐enrichment experiment, Calluna vulgaris plants were grown on peat obtained from an upland heath in NE Scotland and given a nutrient supply which mimicked that in precipitation in the area. Three CO2 concentrations were used; ambient, +100ppm and +200ppm. Calluna showed a negative growth response to increased CO2 over the first year of treatment and a positive response by the end…	350	450/550	Calluna vulgaris	1	Ericaceae	Wild	Europe	-60	-	-	-
McConnaughay, K.D.M., Berntson, G.M. and Bazzaz, F.A.	Limitations to CO2-induced growth enhancement in pot studies.	1993	Oecologia	Review	McConnaughay, K.D.M., Berntson, G.M. and Bazzaz, F.A., 1993. Limitations to CO 2-induced growth enhancement in pot studies. Oecologia, 94(4), pp.550-557.	Recently, it has been suggested that small pots may reduce or eliminate plant responses to enriched CO2 atmospheres due to root restriction. While smaller pot volumes provide less physical space available for root growth, they also provide less nutrients. Reduced nutrient availability alone may reduce growth enhancement under elevated CO2. To investigate the relative importance of limited physica…	350	700	Abutilon theophrasti, Setaria faberii	2	Malvaceae | Poaceae	Wild x2	North America	3	-	-	-
Seneweera, S., Milham, P. and Conroy, J.	Influence of elevated CO2 and phosphorus nutrition on the growth and yield of a short-duration rice (Oryza sativa L. cv. Jarrah).	1994	Australian Journal of Plant Physiology	Review	Seneweera, S., Milham, P. and Conroy, J., 1994. Influence of elevated CO2 and phosphorus nutrition on the growth and yield of a short-duration rice (Oryza sativa L. cv. Jarrah). Functional Plant Biology, 21(3), pp.281-292.	The growth and development of a short-duration rice cultivar (Oryza sativa L. cv. Jarrah), grown in flooded soil with a range of phosphorus (P) levels and exposed to atmospheric CO2 concentrations of either 350 or 700 μL L-1 was followed for 146 days after planting (DAP). Development (estimated by rate of tiller production and time to flowering) was faster with higher soil P levels and CO2 enrich…	350	700	Oryza sativa	1	Poaceae	Crop	Australasia	-7	-	-	-
Frick J, Nielsen SS, Mitchell CA.	Yield and seed oil content response of dwarf, rapid-cycling Brassica to nitrogen treatments, planting density, and carbon-dioxide enrichment.	1994	Journal of the American Society for Horticultural Science	Review	Frick, J., Nielsen, S.S. and Mitchell, C.A., 1994. Yield and seed oil content response of dwarf, rapid-cycling Brassica to nitrogen treatments, planting density, and carbon dioxide enrichment. Journal of the American Society for Horticultural Science, 119(6), pp.1137-1143.	Effects of N level (15 to 30 mm), time of N increase (14 to 28 days after planting), and planting density (1163 to 2093 plants/m2) were determined for crop yield responses of dwarf, rapid-cycling brassica (Brassica napus L., CrGC 5-2, Genome: ACaacc). Crops were grown in solid-matrix hydroponic systems and under controlled-environment conditions, including nonsupplemented (ambient) or elevated CO…	350	1000	Brassica napus	1	Brassicaceae	Crop	North America	Delayed	-	-	-
Curtis, P.S., Snow, A.A. and Miller, A.S.	Genotype-speciﬁc effects of elevated CO2 on fecundity in wild radish (Raphanus raphanistrum)	1994	Oecologia	Review	Curtis, P.S., Snow, A.A. and Miller, A.S., 1994. Genotype-specific effects of elevated CO 2 on fecundity in wild radish (Raphanus raphanistrum). Oecologia, 97(1), pp.100-105.	Rising atmospheric CO2 may lead to natural selection for genotypes that exhibit greater fitness under these conditions. The potential for such evolutionary change will depend on the extent of within-population genetic variation in CO2 responses of wild species. We tested for heritable variation in CO2-dependent life history responses in a weedy, cosmopolitan annual, Raphanus raphanistrum. Progeny…	338	685	Raphanus raphanistrum	1	Brassicaceae	Wild	North America	0	-	-	-
Reekie, J.Y.C., Hicklenton, P.R. and Reekie, E.G.	Effects of elevated CO2 on time of flowering in four short-day and four long-day species.	1994	Canadian Journal of Botany	WoS	Reekie, J.Y.C., Hicklenton, P.R. and Reekie, E.G., 1994. Effects of elevated CO2 on time of flowering in four short-day and four long-day species. Canadian journal of botany, 72(4), pp.533-538.	This study was undertaken to determine if the effect of elevated CO2 on flowering phenology is a function of the photoperiodic response of the species involved. Four long-day plants, Achillea millefolium, Callistephus chinensis, Campanula isophylla, and Trachelium caeruleum, and four short-day plants, Dendranthema grandiflora, Kalanchoe blossfeldiana, Pharbitis nil, and Xanthium pensylvanicum, we…	350	1000	Achillea millefolium, Callistephus chinensis, Campanula isophylla, Dendranthema grandiflora, Kalanchoe blossfeldiana, Pharbitis nil, Trachelium caeruleum, Xanthium pensylvanicum	8	Asteraceae | Campanulaceae | Crassulaceae | Convolvulaceae	Wild x8	North America	-4	-	-	-
Farnsworth, E.J. and Bazzaz, F.A.	Inter-generic and intra-generic differences in growth, reproduction, and ﬁtness of 9 herbaceous annual species grown in elevated CO2 environments.	1995	Oecologia	Review	Farnsworth, E.J. and Bazzaz, F.A., 1995. Inter-and intra-generic differences in growth, reproduction, and fitness of nine herbaceous annual species grown in elevated CO 2 environments. Oecologia, 104(4), pp.454-466.	In assessing the capacity of plants to adapt to rapidly changing global climate, we must elucidate the impacts of elevated carbon dioxide on reproduction, fitness and evolution. We investigated how elevated CO2 influenced reproduction and growth of plants exhibiting a range of floral morphologies, the implications of shifts in allocation for fitness in these species, and whether related taxa woul…	350	700	Cassia faniculata, Cassia nictitans, Cassia obtusifolia, Ipomoea hederacea, Ipomoea lacunose, Ipomoea purpurea, Polygonum hydropiper, Polygonum lapathifolium, Polygonum persicaria	9	Fabaceae | Convolvulaceae | Polygonaceae	Wild x9	North America	0	-	-	-
Zhang, J. and Lechowicz, M.J.	Responses to CO2 enrichment by two genotypes of Arabidopsis thaliana differing in their sensitivity to nutrient availability.	1995	Annals of Botany	Review	Zhang, J. and Lechowicz, M.J., 1995. Responses to CO2 enrichment by two genotypes of Arabidopsis thaliana differing in their sensitivity to nutrient availability. Annals of Botany, 75(5), pp.491-499.	The responses of two genotypes of Arabidopsis thaliana, which differ in their sensitivities to nutrients to present and predicted future CO2 concentration were determined under rich vs. poor nutrient regimes on the basis of both single traits and the whole plant. Based on individual traits, the two genotypes responded similarly to CO2 enrichment for all the traits measured except for rate of incr…	350	700	Arabidopsis thaliana	1	Brassicaceae	Wild	North America	0	-	-	-
VanderKooij, T.A.W. and DeKok, L.J.	Impact of elevated CO2 on growth and development of Arabidopsis thaliana L.	1996	Phyton – Annales Rei Botanicae	Review	Van Der Kooij, T.A. and De Kok, L.J., 1996. Impact of elevated CO~ 2 on growth and development of Arabidopsis thaliana L. PHYTON-HORN-, 36, pp.173-184.	After germination, Arabidopsis thaliana L. (cv. Landsberg) was grown at 350 (il I"1 (control) or 700 (il I"1 (elevated) CO2. Total shoot biomass at the end of the vegetative growth period was increased by 56 % due to a short transient stimulation of the relative growth rate by elevated CO2 at the onset of the exposure. Thereafter the relative growth rate was comparable for both CO2 levels during …	350	700	Arabidopsis thaliana	1	Brassicaceae	Wild	Europe	0	-	-	-
Wand, S.J.E., Midgley, G.F. and Musil, C.F.	Growth, phenology and reproduction of an arid-environment winter ephemeral Dimorphotheca pluvialis in response to combined increases in CO2 and UV-B radiation.	1996	Environmental Pollution	GS	Wand, S.J.E., Midgley, G.F. and Musil, C.F., 1996. Growth, phenology and reproduction of an arid-environment winter ephemeral Dimorphotheca pluvialis in response to combined increases in CO2 and UV-B radiation. Environmental Pollution, 94(3), pp.247-254.	The winter ephemeral Dimorphotheca pluvialis was grown in open-top chambers in ambient or elevated CO2 (350 or 650 μmol mol−1), combined with ambient (2.39 to 7.59 kJ m−2 d−1) or increased (4.94 to 11.13 kJ m−2 d−1) UV-B radiation. Net CO2 assimilation rate and leaf water use efficiency increased in elevated CO2, but increased UV-B did not affect gas exchange. Leaf biomass was greater under incre…	350	650	Dimorphotheca pluvalis	1	Asteraceae	Wild	Africa	Delayed	-	-	-
Reekie, J.Y.C., Hicklenton, P.R. and Reekie, E.G.	The interactive effects of carbon dioxide enrichment and daylength on growth and development in Petunia hybrida.	1997	Annals of Botany	Review	Reekie, J.Y.C., Hicklenton, P.R. and Reekie, E.G., 1997. The Interactive Effects of Carbon Dioxide Enrichment and Daylength on Growth and Development inPetunia hybrida. Annals of Botany, 80(1), pp.57-64.	Plants were grown at either 350 or 1000 μl l−1CO2and in one of three photoperiod treatments: continuous short days (SD), continuous long days (LD), or short switched to long days at day 41 (SD–LD). All plants received 9 h of light at 450 μmol m−2s−1and LD plants received an additional 4 h of light at 8 μmol m−2s−1. Growth of SD plants responded more positively to elevated CO2than did LD plants, d…	350	1000	Petunia hybrida	1	Solanaceae	Wild	North America	-15	-	-	-
Carter, E.B., Theodorou, M.K. and Morris, P.	Responses of Lotus corniculatus to environmental change. 1. Effects of elevated CO2, temperature and drought on growth and plant development.	1997	New Phytologist	Review	Carter, E.B., Theodorou, M.K. and Morris, P., 1997. Responses of Lotus corniculatus to environmental change I. Effects of elevated CO 2, temperature and drought on growth and plant development. The New Phytologist, 136(2), pp.245-253.	Five clonal plants of three genotypes of Lotus corniculatus were grown in each of eight controlled environments under combinations of two temperature regimes (18/10°C and 25/15°C), two CO2 concentrations (ambient and 700 ppmv) and two water applications (ad libitum or 60% droughted). Plants were harvested at full flower and measurements made of plant growth and development. Of the three environme…	350	700	Lotus corniculata	1	Fabaceae	Wild	Europe	-7	-	-	-
Ward, J.K. and Strain, B.R.	Effects of low and elevated CO2 partial pressure on growth and reproduction of Arabidopsis thaliana from different elevations.	1997	Plant, Cell & Environment	Review	Ward, J.K. and Strain, B.R., 1997. Effects of low and elevated CO2 partial pressure on growth and reproduction of Arabidopsis thaliana from different elevations. Plant, Cell & Environment, 20(2), pp.254-260.	Atmospheric CO2 partial pressure may have been as low as 18 Pa during the Pleistocene and is expected to increase from 35 to 70 Pa before the end of the next century. Low CO2 reduces the growth and reproduction of C3 plants, whereas elevated CO2 often increases growth and reproduction. Plants at high elevation are exposed to reduced CO2 partial pressure and may be better adapted to the low CO2 of…	350	700	Arabidopsis thaliana	1	Brassicaceae	Wild	North America	0	-	-	-
Jablonski, L.M.	Responses of vegetative and reproductive traits to elevated CO2 and nitrogen in Raphanus varieties.	1997	Canadian Journal of Botany	Review	Jablonski, L.M., 1997. Responses of vegetative and reproductive traits to elevated CO2 and nitrogen in Raphanus varieties. Canadian Journal of Botany, 75(4), pp.533-545.	The relationships between the responses to elevated CO2 of the vegetative and reproductive phase were investigated in radish, used as a test system. The hypothesis that an increase in nonfoliar vegetative storage capacity promotes reproductive output was tested. Three cultivars of Raphanus sativus and the wild, Raphanus raphanistrum, differing in root to shoot ratios, were grown under two levels …	350	650	Raphanus raphanistrum	1	Brassicaceae	Wild	North America	0	-	-	-
Osborne, JL; Awmack, CS; Clark, SJ; Williams, IH; Mills, VC	Nectar and flower production in Vicia faba L (field bean) at ambient and elevated carbon dioxide	1997	Apidologie	WoS	Osborne, J.L., Awmack, C.S., Clark, S.J., Williams, I.H. and Mills, V.C., 1997. Nectar and flower production in Vicia faba L.(field bean) at ambient and elevated carbon dioxide. Apidologie, 28(1), pp.43-55.	Atmospheric CO2 has been predicted to double by the year 2100. Elevated CO2 causes an increase in photosynthetic rate and extra assimilate is allocated to plant growth, seed and fruit production. Increased investment in flowers may have implications for pollination in entomophilous plants. Floral nectar standing crop, flower production and longevity were examined in Vicia faba, field bean, at amb…	350	700	Vicia faba	1	Fabaceae	Crop	Europe	-4	-	0	-
Case AL, Curtis PS, Snow AA.	Heritable variation in stomatal responses to elevated CO2 in wild radish, Raphanus raphanistrum (Brassicaceae).	1998	American Journal of Botany	Review	Case, A.L., Curtis, P.S. and Snow, A.A., 1998. Heritable variation in stomatal responses to elevated CO2 in wild radish, Raphanus raphanistrum (Brassicaceae). American Journal of Botany, 85(2), pp.253-258.	Rising atmospheric carbon dioxide may affect plant populations in the short term through effects on photosynthesis and carbon allocation, and over the long term as an agent of natural selection. To test for heritable effects of elevated CO2 on stomatal responses and plant fecundity in Raphanus raphanistrum, we grew plants from 12 paternal families in outdoor open‐top chambers at ambient (35 Pa) o…	350	670	Raphanus raphanistrum	1	Brassicaceae	Wild	North America	0	-	-	-
Rusterholz, HP; Erhardt, A	Effects of elevated CO2 on flowering phenology and nectar production of nectar plants important for butterflies of calcareous grasslands	1998	OECOLOGIA	WoS	Rusterholz, H.P. and Erhardt, A., 1998. Effects of elevated CO 2 on flowering phenology and nectar production of nectar plants important for butterflies of calcareous grasslands. Oecologia, 113(3), pp.341-349.	Effects of elevated CO2 on flowering phenology and nectar production were investigated in Trifolium pratense, Lotus corniculatus, Scabiosa columbaria, Centaurea jacea and Betonica officinalis, which are all important nectar plants for butterflies. In glasshouse experiments, juvenile plants were exposed to ambient (350 mu l l(-1)) and elevated (660 mu l l(-1)) CO2 concentrations for 60-80 days. El…	350	660	Betonica ofﬁcinalis, Centaurea jacea, Lotus corniculata, Scabiosa columbaria, Trifolium pratense	5	Lamiaceae | Asteraceae | Fabaceae | Caprifoliaceae	Wild x5	Europe	-1.6	-	Reduced	-
Leishman, M.R., Sanbrooke, K.J. and Woodfin, R.M.	The effects of elevated CO2 and light environment on growth and reproductive performance of four annual species.	1999	New Phytologist	Review	Leishman, M.R., Sanbrooke, K.J. and Woodfin, R.M., 1999. The effects of elevated CO 2 and light environment on growth and reproductive performance of four annual species. The New Phytologist, 144(3), pp.455-462.	To predict changes in the range and density of plant species as a consequence of elevated atmospheric CO2, it is essential to characterize the effect of elevated CO2 on key components of plant life history stages such as rate of establishment and maturation of individuals, reproductive output and offspring fitness. We measured vegetative response, phenology, reproductive output and seed quality o…	350	550	Cardamine hirsute, Poa annua, Senecio vulgaris, Spergula arvensis	4	Brassicaceae | Poaceae | Asteraceae | Caryophyllaceae	Wild x3	Europe	-2	-	-	-
Musil, C.F., Midgley, G.F. and Wand, S.J.E.	Carry-over of enhanced ultraviolet-B exposure effects to successive generations of a desert annual: Interaction with atmospheric CO2 and nutrient supply.	1999	Global Change Biology	Review	Musil, C.F., Midgley, G.F. and Wand, S.J.E., 1999. Carry‐over of enhanced ultraviolet‐B exposure effects to successive generations of a desert annual: interaction with atmospheric CO2 and nutrient supply. Global Change Biology, 5(3), pp.311-329.	The performance of fifth generation offspring of a desert annual (Dimorphotheca sinuata DC.) were compared in the absence of UV‐B, under variable atmospheric CO2 and nutrient supply, after four consecutive generations of concurrent exposure of their progenitors to UV‐B at ambient (seasonal range: 2.55–8.85 kJ m–2 d–1) and enhanced (seasonal range: 4.70–11.41 kJ m–2 d–1) levels. Offspring of proge…	360	700	Dimorphotheca sinuate	1	Asteraceae	Wild	Africa	0	-	-	-
Lake, JC; Hughes, L	Nectar production and floral characteristics of Tropaeolum majus L. grown in ambient and elevated carbon dioxide	1999	ANNALS OF BOTANY	WoS	Lake, J.C. and Hughes, L., 1999. Nectar production and floral characteristics of Tropaeolum majus L. grown in ambient and elevated carbon dioxide. Annals of Botany, 84(4), pp.535-541.	Tropaeolum majus (nasturtiums) were grown from seed in growth cabinets, under 380 and 750 ppmv CO2. Elevated CO2 significantly increased nectar secretion rate, both in flowers milked of nectar daily and in once sampled, 3-d-old flowers. Elevated CO2 did not affect time to flowering, total number of flowers produced, pollen to ovule ratio, or the total or individual concentrations of nectar amino …	380	750	Tropaeolum majus	1	Tropaeolaceae	Wild	Australasia	0	No change	Increased volume, no change in concentration	-
Ziska, LH; Caulfield, FA	Rising CO2 and pollen production of common ragweed (Ambrosia artemisiifolia), a known allergy-inducing species: implications for public health	2000	AUSTRALIAN JOURNAL OF PLANT PHYSIOLOGY	WoS	Ziska, L.H. and Caulfield, F.A., 2000. Rising CO2 and pollen production of common ragweed (Ambrosia artemisiifolia L.), a known allergy-inducing species: implications for public health. Functional Plant Biology, 27(10), pp.893-898.	Although environmental factors such as precipitation and temperature are recognized as influencing pollen production, the impact of rising atmospheric carbon dioxide concentration ([ CO2]) on the potential growth and pollen production of hay- fever- inducing plants is unknown. Here we present measurements of growth and pollen production of common ragweed (Ambrosia artemisiifolia L.) from pre- ind…	370	600	Ambrosia artemisiifolia	1	Asteraceae	Wild	Australasia		+320% pollen production	-	-	Increase number and size of floral spikes (although decreased in % floral material)
Dag, A; Eisikowitch, D	The effect of carbon dioxide enrichment on nectar production in melons under greenhouse conditions	2000	JOURNAL OF APICULTURAL RESEARCH	WoS	Dag, A. and Eisikowitch, D., 2000. The effect of carbon dioxide enrichment on nectar production in melons under greenhouse conditions. Journal of Apicultural Research, 39(1/2), pp.88-89.	The preliminary results of the effect of carbon dioxide enrichment on nectar production in melon was presented in the paper. A 0.5 acre greenhouse at the Regional Research Station in Hazeva , in the centre of the Arava valley in the southern part of Israel [date not given] was divided into 2 parts: control sector and enriched sector. Nectar was collected from 10 flowers for each sample between 9 …	350	1000	Cucumis melo	1	Cucurbitaceae	Crop	Middle east		-	Increased volume	No change	Increased reward -> increased pollination
Wagner, J., Lüscher, A., Hillebrand, C., Kobald, B., Spitaler, N. and Larcher, W.	Sexual reproduction of Lolium perenne L. and Trifolium repens L. under free air CO2 enrichment (FACE) at two levels of nitrogen application.	2001	Plant, Cell & Environment	Review	Wagner, J., Lüscher, A., Hillebrand, C., Kobald, B., Spitaler, N. and Larcher, W., 2001. Sexual reproduction of Lolium perenne L. and Trifolium repens L. under free air CO2 enrichment (FACE) at two levels of nitrogen application. Plant, Cell & Environment, 24(9), pp.957-966.	Field experiments in managed grassland have shown that the response of vegetative growth to elevated CO2 is nitrogen‐dependent in grasses, but independent in N2‐fixing legumes. In the present study, we tested whether this is also true for reproduction. We evaluated reproductive growth, flowering phenology, seed development, reproductive success and seed germination in the grass Lolium perenne L. …	350	600	Lolium perenne, Trifolium repens	2	Poaceae | Fabaceae	Wild x2	Europe	-5	-	-	-	more flowers
Wayne, P; Foster, S; Connolly, J; Bazzaz, F; Epstein, P	Production of allergenic pollen by ragweed (Ambrosia artemisiifolia L.) is increased in CO2-enriched atmospheres	2002	ANNALS OF ALLERGY ASTHMA & IMMUNOLOGY	WoS	Wayne, P., Foster, S., Connolly, J., Bazzaz, F. and Epstein, P., 2002. Production of allergenic pollen by ragweed (Ambrosia artemisiifolia L.) is increased in CO2-enriched atmospheres. Annals of Allergy, Asthma & Immunology, 88(3), pp.279-282.	Background: The potential effects of global climate change on allergenic pollen production are still poorly understood. Objective: To study the direct impact of rising atmospheric CO2 concentrations on ragweed (Ambrosia artemisiifolia L.) pollen production and growth. Methods: In environmentally controlled greenhouses, stands of ragweed plants were grown from seed through flowering stages at both…	350	700	Ambrosia artemisiifolia	1	Asteraceae	Wild	North America		+61% pollen production	-	-
He, J.S. & Bazzaz, F.A.	Density-dependent responses of reproductive allocation to elevated atmospheric CO2 in Phytolacca americana.	2003	New Phytologist	Review	He, J.S. and Bazzaz, F.A., 2003. Density‐dependent responses of reproductive allocation to elevated atmospheric CO2 in Phytolacca americana. New Phytologist, 157(2), pp.229-239.	This study was conducted to determine whether elevated CO 2 alters patterns of plant reproduction, and whether density affects population‐ and individual‐level responses to elevated CO 2 . Phytolacca americana was grown in a glasshouse at three population densities under ambient and elevated CO 2 environments, and harvested at both vegetative and seed mature stages. CO2 did not affect the observe…	370	700	Phytolacca americana	1	Phytolaccaceae	Wild	North America	-7	-	-	-
Kinugasa, T., Hikosaka, K. and Hirose, T.	Reproductive allocation of an annual, Xanthium canadense, at an elevated carbon dioxide concentration.	2003	Oecologia	Review	Kinugasa, T., Hikosaka, K. and Hirose, T., 2003. Reproductive allocation of an annual, Xanthium canadense, at an elevated carbon dioxide concentration. Oecologia, 137(1), pp.1-9.	Stimulation of vegetative growth by an elevated CO2 concentration does not always lead to an increase in reproductive yield. This is because reproductive yield is determined by the fraction of biomass allocated to the reproductive part as well as biomass production. We grew Xanthium canadense at low N (LN) and high N levels (HN) under an ambient (360 μmol mol-1) and elevated (700 μmol mol-1) CO2 …	360	700	Xanthium canadense	1	Asteraceae	Wild	Asia	0	-	-	-
Bae, H.H. & Sicher, R. (2004)	Changes of soluble protein expression and leaf metabolite levels in Arabidopsis thaliana grown in elevated atmospheric carbon dioxide.	2004	Field Crops Research	Review	Bae, H. and Sicher, R., 2004. Changes of soluble protein expression and leaf metabolite levels in Arabidopsis thaliana grown in elevated atmospheric carbon dioxide. Field Crops Research, 90(1), pp.61-73.	Plant responses to elevated atmospheric CO2 vary with species and with environmental conditions. Rates of dry matter formation were initially enhanced in response to CO2 enrichment but these accelerated growth rates typically were not maintained over long periods of time. The objective of this study was to better understand the basis for this acclimation process. Changes of metabolite levels and …	360	1000	Arabidopsis thaliana	1	Brassicaceae	Wild	North America	Delayed	-	-	-
Bidart‐Bouzat, G.M.T., Portnoy S., Delucia E.H. & Paige, K.N.	Elevated CO2 and herbivory influence trait integration in Arabidopsis thaliana.	2004	Ecology Letters	Review	Bidart‐Bouzat, G.M., Portnoy, S., DeLucia, E.H. and Paige, K.N., 2004. Elevated CO2 and herbivory influence trait integration in Arabidopsis thaliana. Ecology Letters, 7(9), pp.837-847.	We lack information on how elevated CO2, and its interaction with other factors like herbivory, affect levels and patterns of trait integration in plants. We experimentally tested the hypothesis that elevated CO2 disrupts and restructures functional associations among plant traits, in the selfing annual, Arabidopsis thaliana. We tested for these effects both in the presence and absence of herbivo…	360	720	Arabidopsis thaliana	1	Brassicaceae	Wild	North America	Accelerated	-	-	-
He, J.S., Wolfe-Bellin, K.S. and Bazzaz, F.A.	Leaf-level physiology, biomass, and reproduction of Phytolacca americana under conditions of elevated CO2 and altered temperature regimes.	2005	International Journal of Plant Sciences	Review	He, J.S., Wolfe-Bellin, K.S. and Bazzaz, F.A., 2005. Leaf-level physiology, biomass, and reproduction of Phytolacca americana under conditions of elevated CO2 and altered temperature regimes. International Journal of Plant Sciences, 166(4), pp.615-622.	The effects of increasing air temperature and changing daily temperature regime under conditions of elevated CO2 on the physiology, biomass, and reproduction of a C3 plant species were investigated. Phytolacca americana L. (Phytolaccaceae) was grown under either ambient (370 μmol mol−1) or elevated (700 μmol mol−1) CO2 at three air temperature regimes (day/night temperatures of 26°/20°C, T1; 30°/…	370	700	Phytolacca americana	1	Phytolaccaceae	Wild	North America	-3	-	-	-
Erhardt, A; Rusterholz, HP; Stocklin, J	Elevated carbon dioxide increases nectar production in Epilobium angustifolium L.	2005	OECOLOGIA	WoS	Erhardt, A., Rusterholz, H.P. and Stöcklin, J., 2005. Elevated carbon dioxide increases nectar production in Epilobium angustifolium L. Oecologia, 146(2), pp.311-317.	Effects of elevated CO2 and nutrient availability on nectar production and onset of flowering in five different seed families (genotypes) of Epilobium angustifolium were investigated in a greenhouse experiment. Elevated CO2 significantly increased nectar production per day (+51%, p < 0.01), total sugar per flower (+41%,p < 0.05), amino acid concentration (+65%,p < 0.05) and total amino acids per …	350	650	Epilobium angustifolium	1	Onagraceae	Wild	Europe	-2	-	+51% production, +41% total sugar	-
Koti, S; Reddy, KR; Reddy, VR; Kakani, VG; Zhao, DL	Interactive effects of carbon dioxide, temperature, and ultraviolet-B radiation on soybean (Glycine max L.) flower and pollen morphology, pollen production, germination, and tube lengths	2005	JOURNAL OF EXPERIMENTAL BOTANY	WoS	Koti, S., Reddy, K.R., Reddy, V.R., Kakani, V.G. and Zhao, D., 2005. Interactive effects of carbon dioxide, temperature, and ultraviolet-B radiation on soybean (Glycine max L.) flower and pollen morphology, pollen production, germination, and tube lengths. Journal of Experimental Botany, 56(412), pp.725-736.	Plant reproduction is highly vulnerable to global climate change components such as carbon dioxide concentration ([CO2]), temperature (T), and ultraviolet-B (UV-B) radiation. The objectives of this study were to determine the effects of season-long exposure to treatments of [CO2] at 360 (control) and 720 mumol mol(-1) (+CO2), temperature at 30/22degreesC (control) and 38/30degreesC (+T) and UV-B …	360	720	Glycine max	1	Fabaceae	Crop	North America		-	-	-	eCO2 did not ameliorated smaller flowers and reduction in pollen production caused by +temp and +UV
Singer, BD; Ziska, LH; Frenz, DA; Gebhard, DE; Straka, JG	Increasing Amb a 1 content in common ragweed (Ambrosia artemisiifolia) pollen as a function of rising atmospheric CO2 concentration	2005	FUNCTIONAL PLANT BIOLOGY	WoS	Singer, B.D., Ziska, L.H., Frenz, D.A., Gebhard, D.E. and Straka, J.G., 2005. Increasing Amb a 1 content in common ragweed (Ambrosia artemisiifolia) pollen as a function of rising atmospheric CO2 concentration. Functional Plant Biology, 32(7), pp.667-670.	Although the impact of increasing atmospheric carbon dioxide concentration ([CO2]) on production of common ragweed ( Ambrosia artemisiifolia L.) pollen has been examined in both indoor and outdoor experiments, the relationship between allergen expression and [CO2] is not known. An enzyme-linked immunosorbent assay ( ELISA) was used to quantify Amb a 1, ragweed's major allergen, in protein extract…	370	600	Ambrosia artemisiifolia	1	Asteraceae	Wild	North America		No change	-	-	Pollen allegnicity increased
Heinemann, A.B., de HN Maia, A., Dourado-Neto, D., Ingram, K.T. and Hoogenboom, G.	Soybean (Glycine max (L.) Merr.) growth and development response to CO2 enrichment under different temperatures regimes.	2006	European Journal of Agronomy	Review	Heinemann, A.B., de HN Maia, A., Dourado-Neto, D., Ingram, K.T. and Hoogenboom, G., 2006. Soybean (Glycine max (L.) Merr.) growth and development response to CO2 enrichment under different temperature regimes. European Journal of Agronomy, 24(1), pp.52-61.	The carbon dioxide (CO2) concentration of the global atmosphere has increased during the last decades. This increase is expected to impact the diurnal variation in temperature as well as the occurrence of extreme temperatures. This potentially could affect crop production through changes in growth and development that will ultimately impact yield. The objective of this study was to evaluate the e…	400	700	Glycine max	1	Fabaceae	Crop	North America	-2	-	-	-
Cleland, E.E., Chiariello, N.R., Loarie, S.R., Mooney, H.A. and Field, C.B.	Diverse responses of phenology to global changes in a grassland ecosystem.	2006	Proceedings of the National Academy of Sciences	Review	Cleland, E.E., Chiariello, N.R., Loarie, S.R., Mooney, H.A. and Field, C.B., 2006. Diverse responses of phenology to global changes in a grassland ecosystem. Proceedings of the National Academy of Sciences, 103(37), pp.13740-13744.	Shifting plant phenology (i.e., timing of flowering and other developmental events) in recent decades establishes that species and ecosystems are already responding to global environmental change. Earlier flowering and an extended period of active plant growth across much of the northern hemisphere have been interpreted as responses to warming. However, several kinds of environmental change have …	380	680	Avena spp., Bromus diandrus, Bromus hordeaceus, Crepis vesicaria, Erodium botrys, Geranium dissectum, Lolium multiflorum, Vicia sativa, Vulpia myuros	9	Poaceae | Asteraceae | Geraniaceae | Fabaceae	Wild x9	North America	1.875	-	-	-
Rämö K, Slotte H, Kanerva T, Ojanpera K, Manninen S.	Growth and visible injuries of four Centaurea jacea 1. Ecotypes exposed to elevated ozone and carbon dioxide.	2006	Environmental and Experimental Botany	Review	Rämö, K., Slotte, H., Kanerva, T., Ojanperä, K. and Manninen, S., 2006. Growth and visible injuries of four Centaurea jacea L. ecotypes exposed to elevated ozone and carbon dioxide. Environmental and experimental botany, 58(1-3), pp.287-298.	We studied the variation in the responses of brown knapweed (Centaurea jacea) ecotypes from Finland and Switzerland to elevated O3 and CO2 and, the possible role of CO2 as a factor modifying O3 sensitivity. Individuals of four C. jacea ecotypes were exposed to elevated O3 (40 ppb) and CO2 (450 ppm) alone or in combination in open-top chambers (OTC) in the summer 2003. Open-field plots served as c…	350	455	Centaurea jacea	1	Asteraceae	Wild	Europe	0	-	-	-
Wolfe-Bellin KS, He JS, Bazzaz FA.	Level physiology, biomass, and reproduction of Phytolacca americana under conditions of elevated carbon dioxide and increased nocturnal temperature.	2006	International Journal of Plant Sciences	Review	Wolfe-Bellin, K.S., He, J.S. and Bazzaz, F.A., 2006. Leaf-level physiology, biomass, and reproduction of Phytolacca americana under conditions of elevated carbon dioxide and increased nocturnal temperature. International journal of plant sciences, 167(5), pp.1011-1020.	Rising atmospheric CO2 and increasing air temperatures are predicted to increase future plant growth, but plant responses to increasing temperatures could be complicated by the fact that nocturnal temperatures may increase more than diurnal temperatures. The C3 forb Phytolacca americana L. (Phytolaccacea) was grown under either ambient (370 μmol mol−1) or elevated (740 μmol mol−1) CO2 in either o…	370	740	Phytolacca americana	1	Phytolaccaceae	Wild	North America	0	-	-	-
Prasad, P. V. Vara; Boote, Kenneth J.; Allen, L. Hartwell, Jr.	Adverse high temperature effects on pollen viability, seed-set, seed yield and harvest index of grain-sorghum [Sorghum bicolor (L.) Moench] are more severe at elevated carbon dioxide due to higher tissue temperatures	2006	AGRICULTURAL AND FOREST METEOROLOGY	WoS	Prasad, P.V., Boote, K.J. and Allen Jr, L.H., 2006. Adverse high temperature effects on pollen viability, seed-set, seed yield and harvest index of grain-sorghum [Sorghum bicolor (L.) Moench] are more severe at elevated carbon dioxide due to higher tissue temperatures. Agricultural and forest meteorology, 139(3-4), pp.237-251.	Global climate change, especially, increases in carbon dioxide (CO2) concentration and the associated increases in temperature will have significant impact on the crop production. Grain-sorghum [Sorghum bicolor (L.) Moench] cultivar DeKalb 28E was grown at daytime maximum/nighttime minimum temperature regimes of 32/22, 36/26, 40/30 and 44/34 degrees C at ambient (350 mu mol CO2 mol(-1)) and eleva…	350	700	Sorghum bicolor	1	Poaceae	Crop	North America		-	-	-	eCO2 exaserbated decrease pollen viability cause by +temp
Rogers, CA; Wayne, PM; Macklin, EA; Muilenberg, ML; Wagner, CJ; Epstein, PR; Bazzaz, FA	Interaction of the onset of spring and elevated atmospheric CO2 on ragweed (Ambrosia artemisiifolia L.) pollen production	2006	ENVIRONMENTAL HEALTH PERSPECTIVES	WoS	Rogers, C.A., Wayne, P.M., Macklin, E.A., Muilenberg, M.L., Wagner, C.J., Epstein, P.R. and Bazzaz, F.A., 2006. Interaction of the onset of spring and elevated atmospheric CO2 on ragweed (Ambrosia artemisiifolia L.) pollen production. Environmental health perspectives, 114(6), pp.865-869.	Increasing atmospheric carbon dioxide is responsible for climate changes that are having widespread effects on biological systems. One of the dearest changes is earlier onset of spring and lengthening of the growing season. We designed the present study to examine the interactive effects of timing of dormancy release of seeds with low and high atmospheric CO2 on biomass, reproduction, and phenolo…	370	700	Ambrosia artemisiifolia	1	Asteraceae	Wild	North America	0	+32%/+55% pollen production	-	-	Pollen production increased in later grown cohorts
Ladeau, SL; Clark, JS	Pollen production by Pinus taeda growing in elevated atmospheric CO2	2006	FUNCTIONAL ECOLOGY	WoS	LaDeau, S.L. and Clark, J.S., 2006. Pollen production by Pinus taeda growing in elevated atmospheric CO2. Functional Ecology, pp.541-547.	1. Rising concentrations of atmospheric CO2 may have important consequences for reproductive allocation in forest trees. Changes in pollen production could influence population dynamics and is likely to have important consequences for human health. This is the first study to evaluate pollen production by forest trees in response to rising atmospheric CO2. 2. Our research objective was to quantify…	-	580	Pinus taeda	1	Pinaceae	Wild	North America		Increased pollen production	-	-
Rämö K, Kanerva T, Ojanpera K, Manninen S.	Growth onset, senescence, and reproductive development of meadow species in mesocosms exposed to elevated O3 and CO2.	2007	Environmental Pollution	Review	Rämö, K., Kanerva, T., Ojanperä, K. and Manninen, S., 2007. Growth onset, senescence, and reproductive development of meadow species in mesocosms exposed to elevated O3 and CO2. Environmental Pollution, 145(3), pp.850-860.	We studied the effects of elevated O3 (40–50 ppb) and CO2 (+100 ppm) alone and in combination on the growth onset, relative chlorophyll meter values, and reproductive development of meadow species grown in ground-planted mesocosms using open-top chambers. The 3-year study was conducted in the summers of 2002–2004. Elevated O3 decreased the early season coverage of plant communities and delayed th…	350	455	Campanula rotundifolia, Fragaria vesca, Ranunculus acris, Trifolium medium, Vicia cracca	5	Campanulaceae | Rosaceae | Ranunculaceae | Fabaceae	Wild x5	Europe	0	-	-	-
Johnston, A; Reekie, E	Regardless of whether rising atmospheric Carbon Dioxide levels increase air temperature, flowering phenology will be affected.	2008	INTERNATIONAL JOURNAL OF PLANT SCIENCES	WoS	Johnston, A. and Reekie, E., 2008. Regardless of whether rising atmospheric carbon dioxide levels increase air temperature, flowering phenology will be affected. International Journal of Plant Sciences, 169(9), pp.1210-1218.	Many species, particularly those that flower in spring, are flowering 3-5 d earlier than they did in the first half of the twentieth century. This has been interpreted as a consequence of rising temperatures. However, correlated with this rise in temperature is an increase in atmospheric CO2, which may also modify phenology. The effects of elevated CO2 and temperature on time of flowering were ex…	-	700	22 Asteraceae species	22	Asteraceae	Wild x22	North America	-4	-	-	-
Hovenden, MJ; Williams, AL; Pedersen, JK; Vander Schoor, JK; Wills, KE	Elevated CO2 and warming impacts on flowering phenology in a southern Australian grassland are related to flowering time but not growth form, origin or longevity	2008	AUSTRALIAN JOURNAL OF BOTANY	WoS	Hovenden, M.J., Williams, A.L., Pedersen, J.K., Vander Schoor, J.K. and Wills, K.E., 2009. Elevated CO2 and warming impacts on flowering phenology in a southern Australian grassland are related to flowering time but not growth form, origin or longevity. Australian Journal of Botany, 56(8), pp.630-643.	Flowering is a critical stage in plant life cycles, and changes in phenology might alter processes at the species, community and ecosystem levels. Therefore, likely flowering-time responses to global-change drivers are needed for predictions of global-change impacts on natural and managed ecosystems. Predicting responses of species to global changes would be simplified if functional, phylogenetic…	-	550	Lots incl. Themeda triandra, Austrodanthonia spp., Austrostipa spp., Vulpia myuros, Briza minor, Aira praecox, Calocephalus citreus, Leptorhynchos squamatus, Solenogyne dominii, Hypochaeris glabra, H. radicata and Leontodon taraxacoides	Unknown (>12)	Poaceae | Asteraceae	Wild (community)	Australasia	Accelerated
Hovenden, M.J., Wills, K.E., Vander Schoor, J.K., Williams, A.L. and Newton, P.C.	Flowering phenology in a species‐rich temperate grassland is sensitive to warming but not elevated CO2	2008	New Phytologist	GS	Hovenden, M.J., Wills, K.E., Vander Schoor, J.K., Williams, A.L. and Newton, P.C., 2008. Flowering phenology in a species‐rich temperate grassland is sensitive to warming but not elevated CO2. New Phytologist, 178(4), pp.815-822.	Flowering is a critical stage in plant life cycles, and changes might alter processes at the species, community and ecosystem levels. Therefore, likely flowering‐time responses to global change drivers are needed for predictions of global change impacts on natural and managed ecosystems. Here, the impact of elevated atmospheric CO2 concentration ([CO2]) (550 µmol mol−1) and warming (+2ºC) is repo…	-	550	Hibbertia hirsuta, Leptorhynchos squamatus, Vulpia myuros	3	Dilleniaceae | Asteraceae | Poaceae	Wild	Australasia	0	-	-	-
Song, X; Kristie, DN; Reekie, EG	Why does elevated CO2 affect time of flowering? An exploratory study using the photoperiodic flowering mutants of Arabidopsis thaliana	2009	NEW PHYTOLOGIST	WoS	Song, X., Kristie, D.N. and Reekie, E.G., 2009. Why does elevated CO2 affect time of flowering? An exploratory study using the photoperiodic flowering mutants of Arabidopsis thaliana. New Phytologist, 181(2), pp.339-346.	Evidence is accumulating that the effect of CO2 on time of flowering involves interactions with photoperiod, but the basis for this interaction is unclear. Here, which components of the photoperiod flowering pathway account for this interaction in Arabidopsis thaliana were examined. Ten mutants deficient in particular loci in the photoperiod pathway, as well as the wild type, were grown under sho…	380	1000	Arabidopsis thaliana	1	Brassicaceae	Wild	North America	Accelerated
Marshall, Diane L.; Tyler, Anna P.; Abrahamson, Nathan J.; Avritt, Joy J.; Barnes, Melanie G.; Larkin, Leah L.; Medeiros, Juliana S.; Reynolds, Jerusha; Shaner, Marieken G. M.; Simpson, Heather L.; Maliakal-Witt, Satya	Pollen performance of Raphanus sativus (Brassicaceae) declines in response to elevated [CO2]	2010	SEXUAL PLANT REPRODUCTION	WoS	Marshall, D.L., Tyler, A.P., Abrahamson, N.J., Avritt, J.J., Barnes, M.G., Larkin, L.L., Medeiros, J.S., Reynolds, J., Shaner, M.G., Simpson, H.L. and Maliakal-Witt, S., 2010. Pollen performance of Raphanus sativus (Brassicaceae) declines in response to elevated [CO 2]. Sexual plant reproduction, 23(4), pp.325-336.	Although increases in atmospheric [CO2] are known to affect plant physiology, growth and reproduction, understanding of these effects is limited because most studies of reproductive consequences focus solely on female function. Therefore, we examined the effects of CO2 enrichment on male function in the annual Raphanus sativus. Pollen donors grown under elevated [CO2] initially sired a higher pro…	360	725	Raphanus sativus	1	Brassicaceae	Crop	North America		Decrease pollen viability	-	-
Bloor, JMG; Pichon, P; Falcimagne, R; Leadley, P; Soussana, JF	Effects of Warming, Summer Drought, and CO2 Enrichment on Aboveground Biomass Production, Flowering Phenology, and Community Structure in an Upland Grassland Ecosystem	2010	ECOSYSTEMS	WoS	Bloor, J.M., Pichon, P., Falcimagne, R., Leadley, P. and Soussana, J.F., 2010. Effects of warming, summer drought, and CO 2 enrichment on aboveground biomass production, flowering phenology, and community structure in an upland grassland ecosystem. Ecosystems, 13(6), pp.888-900.	Future climate scenarios predict simultaneous changes in environmental conditions, but the impacts of multiple climate change drivers on ecosystem structure and function remain unclear. We used a novel experimental approach to examine the responses of an upland grassland ecosystem to the 2080 climate scenario predicted for the study area (3.5A degrees C temperature increase, 20% reduction in summ…	-	600	Lots incl. Festuca arundinacea, Elytrigia repens, Poa pratensis, Festuca rubra, Agrostis capillaris, Stellaria graminea, Veronica chamaedrys and Vicia sativa	Unknown (>8)	Poaceae | Caryophyllaceae | Plantaginaceae | Fabaceae	Wild (community)	Europe	0	-	-	-
Prasad, P. V. V.; Boote, K. J.; Allen, L. H., Jr.	Longevity and temperature response of pollen as affected by elevated growth temperature and carbon dioxide in peanut and grain sorghum	2011	ENVIRONMENTAL AND EXPERIMENTAL BOTANY	WoS	Prasad, P.V.V., Boote, K.J. and Allen Jr, L.H., 2011. Longevity and temperature response of pollen as affected by elevated growth temperature and carbon dioxide in peanut and grain sorghum. Environmental and Experimental Botany, 70(1), pp.51-57.	It is important to understand the effects of environmental conditions during plant growth on longevity and temperature response of pollen. Objectives of this study were to determine the influence of growth temperature and/or carbon dioxide (CO(2)) concentration on pollen longevity and temperature response of peanut and grain sorghum pollen. Plants were grown at daytime maximum/nighttime minimum t…	350	700	Arachis hypogaea, Sorghum bicolor	2	Fabaceae | Poaceae	Crop x2	North America		No effect on pollen germination or longevity	-	-
Lee, J.S	Combined effect of elevated CO2 and temperature on the growth and phenology of two annual C3 and C4 weedy species	2011	Agriculture, ecosystems & environment	GS	Lee, J.S., 2011. Combined effect of elevated CO2 and temperature on the growth and phenology of two annual C3 and C4 weedy species. Agriculture, ecosystems & environment, 140(3-4), pp.484-491.	To evaluate the effects of elevated temperature and CO2 on two annual species of C3 and C4 plants, Chenopodium album (C3) and Setaria viridis (C4), these plants were grown under three different environmental conditions: (1) ambient temperature and CO2 (control), (2) 4 °C elevated temperature with ambient CO2 (T4), and (3) combined conditions of 4 °C elevated temperature and 1.8 times ambient CO2 …	400	720	Chenopodium album, Setaria viridis	2	Amaranthaceae | Poaceae	Wild	Asia	2.3	-	-	-
Hoover, Shelley E. R.; Ladley, Jenny J.; Shchepetkina, Anastasia A.; Tisch, Maggie; Gieseg, Steven P.; Tylianakis, Jason M.	Warming, CO2, and nitrogen deposition interactively affect a plant-pollinator mutualism.	2012	ECOLOGY LETTERS	WoS	Hoover, S.E., Ladley, J.J., Shchepetkina, A.A., Tisch, M., Gieseg, S.P. and Tylianakis, J.M., 2012. Warming, CO2, and nitrogen deposition interactively affect a plant‐pollinator mutualism. Ecology Letters, 15(3), pp.227-234.	Environmental changes threaten plant-pollinator mutualisms and their critical ecosystem service. Drivers such as land use, invasions and climate change can affect pollinator diversity or species encounter rates. However, nitrogen deposition, climate warming and CO2 enrichment could interact to disrupt this crucial mutualism by altering plant chemistry in ways that alter floral attractiveness or e…	360	700	Cucurbita maxima	1	Cucurbitaceae	Crop	Australasia	10.8	-	Decreased volume, increased sugar conc	Decreased Bombus longevity
Garruña-Hernández, R., Canto, A., Mijangos-Cortés, J.O., Islas, I., Pinzón, L. and Orellana, R.	Changes in flowering and fruiting of Habanero pepper in response to higher temperature and CO2	2012	J Food Agric Environ	GS	Garruña-Hernández, R., Canto, A., Mijangos-Cortés, J.O., Islas, I., Pinzón, L. and Orellana, R., 2012. Changes in flowering and fruiting of Habanero pepper in response to higher temperature and CO2. J Food Agric Environ, 10, pp.802-808.	Global climate change is likely to increase maximum temperatures and atmospheric CO2 concentrations. High temperatures can alter plant reproductive phenology, resulting in earlier or later flowering. High atmospheric CO2 levels have a positive fertilizing effect in plants, producing higher biomass and flower number. The objectives of this research work were to quantify the effects of higher maxim…	380	760/1140	Capsicum chinense	1	Solanaceae	Crop	Central America	-18	-	-	-
Albertine, Jennifer M.; Manning, William J.; DaCosta, Michelle; Stinson, Kristina A.; Muilenberg, Michael L.; Rogers, Christine A.	Projected Carbon Dioxide to Increase Grass Pollen and Allergen Exposure Despite Higher Ozone Levels	2014	PLOS ONE	WoS	Albertine, J.M., Manning, W.J., DaCosta, M., Stinson, K.A., Muilenberg, M.L. and Rogers, C.A., 2014. Projected carbon dioxide to increase grass pollen and allergen exposure despite higher ozone levels. PLoS One, 9(11).	One expected effect of climate change on human health is increasing allergic and asthmatic symptoms through changes in pollen biology. Allergic diseases have a large impact on human health globally, with 10-30% of the population affected by allergic rhinitis and more than 300 million affected by asthma. Pollen from grass species, which are highly allergenic and occur worldwide, elicits allergic r…	400	800	Phleum pratense	1	Poaceae	Wild	North America		+50% pollen production	-	-
El Kelish, Amr; Zhao, Feng; Heller, Werner; Durner, Joerg; Winkler, J. Barbro; Behrendt, Heidrun; Traidl-Hoffmann, Claudia; Horres, Ralf; Pfeifer, Matthias; Frank, Ulrike; Ernst, Dieter	Ragweed (Ambrosia artemisiifolia) pollen allergenicity: SuperSAGE transcriptomic analysis upon elevated CO2 and drought stress	2014	BMC PLANT BIOLOGY	WoS	El Kelish, A., Zhao, F., Heller, W., Durner, J., Winkler, J.B., Behrendt, H., Traidl-Hoffmann, C., Horres, R., Pfeifer, M., Frank, U. and Ernst, D., 2014. Ragweed (Ambrosia artemisiifolia) pollen allergenicity: SuperSAGE transcriptomic analysis upon elevated CO 2 and drought stress. BMC plant biology, 14(1), p.176.	Background: Pollen of common ragweed (Ambrosia artemisiifolia) is a main cause of allergic diseases in Northern America. The weed has recently become spreading as a neophyte in Europe, while climate change may also affect the growth of the plant and additionally may also influence pollen allergenicity. To gain better insight in the molecular mechanisms in the development of ragweed pollen and its…	380	700	Ambrosia artemisiifolia	1	Asteraceae	Wild	Europe		Increase flavinoid metbolites in pollen	-	-
Kumar, S., Chaitanya, B.S., Ghatty, S. and Reddy, A.R.	Growth, reproductive phenology and yield responses of a potential biofuel plant, Jatropha curcas grown under projected 2050 levels of elevated CO2	2014	Physiologia plantarum	GS	Kumar, S., Chaitanya, B.S., Ghatty, S. and Reddy, A.R., 2014. Growth, reproductive phenology and yield responses of a potential biofuel plant, Jatropha curcas grown under projected 2050 levels of elevated CO2. Physiologia plantarum, 152(3), pp.501-519.	Jatropha (Jatropha curcas) is a non‐edible oil producing plant which is being advocated as an alternative biofuel energy resource. Its ability to grow in diverse soil conditions and minimal requirements of essential agronomical inputs compared with other oilseed crops makes it viable for cost‐effective advanced biofuel production. We designed a study to investigate the effects of elevated carbon …	380	550	Jatropha curcas	1	Euphorbiaceae	Crop	Asia	-9	-	-	-
Bunce, J.A	Elevated carbon dioxide effects on reproductive phenology and seed yield among soybean cultivars.	2015	Crop Science	GS	Bunce, J.A., 2015. Elevated carbon dioxide effects on reproductive phenology and seed yield among soybean cultivars. Crop Science, 55(1), pp.339-343.	Seed yield increases in soybean [Glycine max (L.) Merr.] caused by increased growth at elevated carbon dioxide concentrations primarily result from increased numbers of pods. Reasons for differences among cultivars in the increases in pod number are not clear. In experiments in controlled environment chambers, cultivars varied in how much elevated carbon dioxide delayed the transition of the apic…	380	560	Glycine max	1	Fabaceae	Crop	North America	0	-	-	-
Silva, M.; Ribeiro, H.; Abreu, I.; Cruz, A.; Esteves da Silva, J. C. G.	Effects of CO2 on Acer negundo pollen fertility, protein content, allergenic properties, and carbohydrates	2015	ENVIRONMENTAL SCIENCE AND POLLUTION RESEARCH	WoS	Silva, M., Ribeiro, H., Abreu, I., Cruz, A. and da Silva, J.E., 2015. Effects of CO 2 on Acer negundo pollen fertility, protein content, allergenic properties, and carbohydrates. Environmental Science and Pollution Research, 22(9), pp.6904-6911.	Atmospheric gaseous pollutants can induce qualitative and quantitative changes in airborne pollen characteristics. In this work, it was investigated the effects of carbon dioxide (CO2) on Acer negundo pollen fertility, protein content, allergenic properties, and carbohydrates. Pollen was collected directly from the anthers and in vitro exposed to three CO2 levels (500, 1000, and 3000 ppm) for 6 a…	500	1000/3000	Acer negundo	1	Sapindaceae	Wild	Europe		Decrease pollen protein conc	-	-
Vanaja, M., Maheswari, M., Sathish, P., Vagheera, P., Lakshmi, N.J., Kumar, G.V., Salini, K., Jainender, N.S. and Yadav, S.K.	Variability in phenology, physiology and yield response of different maturity duration pigeon pea genotypes at elevated CO2	2015	Climate Change and Environmental Sustainability	GS	Vanaja, M., Maheswari, M., Sathish, P., Vagheera, P., Lakshmi, N.J., Kumar, G.V., Salini, K., Jainender, N.S. and Yadav, S.K., 2015. Variability in phenology, physiology and yield response of different maturity duration pigeon pea genotypes at elevated CO2. Climate Change and Environmental Sustainability, 3(2), pp.131-136.	Three pigeon pea (Cajanus cajan L. Millsp.) genotypes-ICPL-88039, GT-1, and AKP-1-with varying crop duration, growth habit and flowering pattern were grown at ambient (390 ppm) and elevated (550 ppm) CO2 levels in Open Top Chambers (OTCs) to assess the variability in their responses for phenology, physiology, biomass and seed yield parameters. It was observed that elevated CO2 significantly incre…	390	550	Cajanus cajan	1	Fabaceae	Crop	Asia	-11.2	-	-	-
López-Cubillos, S. and Hughes, L.	Effects of elevated carbon dioxide (CO2) on flowering traits of three horticultural plant species.	2016	Australian Journal of Crop Science	GS	López-Cubillos, S. and Hughes, L., 2016. Effects of elevated carbon dioxide (CO2) on flowering traits of three horticultural plant species. Australian Journal of Crop Science, 11(11), p.1523.	Carbon dioxide (CO2) has been increasing homogeneously worldwide since industrial revolution. Current CO2 concentrations are around 400 ppm, which may increase over this century to 430 ppm (best scenario) to >1000 ppm (worst scenario) (IPCC, 2013). Species-level responses of plant traits to elevated carbon dioxide (eCO2), especially those that affect interactions with pollinators, could potential…	400	560	Capsicum annuum, Lycopersicon lycopersicum and Cucurbita pepo	3	Solanaceae | Cucurbitaceae	Crop	Australasia		fewer pollen grains per plant	No change	-	Fewer flowers
Ziska, Lewis H.; Pettis, Jeffery S.; Edwards, Joan; Hancock, Jillian E.; Tomecek, Martha B.; Clark, Andrew; Dukes, Jeffrey S.; Loladze, Irakli; Polley, H. Wayne	Rising atmospheric CO2 is reducing the protein concentration of a floral pollen source essential for North American bees	2016	PROCEEDINGS OF THE ROYAL SOCIETY B	WoS	Ziska, L.H., Pettis, J.S., Edwards, J., Hancock, J.E., Tomecek, M.B., Clark, A., Dukes, J.S., Loladze, I. and Polley, H.W., 2016. Rising atmospheric CO2 is reducing the protein concentration of a floral pollen source essential for North American bees. Proceedings of the Royal Society B: Biological Sciences, 283(1828), p.20160414.	At present, there is substantive evidence that the nutritional content of agriculturally important food crops will decrease in response to rising levels of atmospheric carbon dioxide, C-a. However, whether C-a-induced declines in nutritional quality are also occurring for pollinator food sources is unknown. Flowering late in the season, goldenrod (Solidago spp.) pollen is a widely available autum…	280	500	Solidago canadensis	1	Asteraceae	Wild	North America		Decrease pollen protein conc	-	-
Glenny, William R.; Runyon, Justin B.; Burkle, Laura A.	Drought and increased CO2 alter floral visual and olfactory traits with context-dependent effects on pollinator visitation	2018	NEW PHYTOLOGIST	WoS	Glenny, W.R., Runyon, J.B. and Burkle, L.A., 2018. Drought and increased CO 2 alter floral visual and olfactory traits with context‐dependent effects on pollinator visitation. New Phytologist, 220(3), pp.785-798.	Climate change can alter species interactions essential for maintaining biodiversity and ecosystem function, such as pollination. Understanding the interactive effects of multiple abiotic conditions on floral traits and pollinator visitation are important to anticipate the implications of climate change on pollinator services. Floral visual and olfactory traits were measured from individuals of f…	400	800	Campanula rotundifolia, Heterotheca villosa and Phacelia hastata	3	Campanulaceae | Asteraceae | Boraginaceae	Wild x3	North America		-	-	Increased pollinator visitation
Kim, Kyu Rang; Oh, Jae-Won; Woo, Su-Young; Seo, Yun Am; Choi, Young-Jin; Kim, Hyun Seok; Lee, Wi Young; Kim, Baek-Jo	Does the increase in ambient CO2 concentration elevate allergy risks posed by oak pollen?	2018	INTERNATIONAL JOURNAL OF BIOMETEOROLOGY	WoS	Kim, K.R., Oh, J.W., Woo, S.Y., Am Seo, Y., Choi, Y.J., Kim, H.S., Lee, W.Y. and Kim, B.J., 2018. Does the increase in ambient CO 2 concentration elevate allergy risks posed by oak pollen?. International journal of biometeorology, 62(9), pp.1587-1594.	Oak pollen is a major respiratory allergen in Korea, and the distribution of oak trees is expected to increase by ecological succession and climate change. One of the drivers of climate change is increasing CO2, which is also known to amplify the allergy risk of weed pollen by inducing elevated allergenic protein content. However, the impact of CO2 concentration on tree pollen is not clearly unde…	400	560/720	Quercus acutissima	1	Fagaceae	Wild	Asia		+353%/+1299% increase pollen production	-	-	Pollen allegnicity also increased
Fabian, Belinda; Atwell, Brian J.; Hughes, Lesley	Response of extrafloral nectar production to elevated atmospheric carbon dioxide	2018	AUSTRALIAN JOURNAL OF BOTANY	WoS	Fabian, B., Atwell, B.J. and Hughes, L., 2019. Response of extrafloral nectar production to elevated atmospheric carbon dioxide. Australian journal of botany, 66(7), pp.479-488.	Extrafloral nectar attracts ants, whose presence provides protection for the plant against herbivores. Extrafloral nectar is thus a critical component of many plant-insect mutualisms worldwide, so environmental perturbations that alter extrafloral nectar production or composition could be disruptive. The carbon-nutrient balance hypothesis predicts that under elevated CO2 the total volume of extra…	Unknown	Unknown	Gossypium sturtianum	1	Malvaceae	Wild	Australasia	Accelerated	-	No change	-	Distribution of nectar production changed. Increase number of leaves producing extra-floral nectar, decrease in quantity per leaf.
Kobayasi, K; Eydi, MJ; Sakai, H; Tokida, T; Nakamura, H; Usui, Y; Yoshimoto, M; Hasegawa, T	Effects of free-air CO2 enrichment on heat-induced sterility and pollination in rice	2019	PLANT PRODUCTION SCIENCE	WoS	Kobayasi, K., Eydi, M.J., Sakai, H., Tokida, T., Nakamura, H., Usui, Y., Yoshimoto, M. and Hasegawa, T., 2019. Effects of free-air CO2 enrichment on heat-induced sterility and pollination in rice. Plant Production Science, 22(3), pp.374-381.	Global climate changes may cause heat-induced sterility in rice, threatening the global production of this important crop. Although little is currently known about the combined effects of the concentration of atmospheric CO2 ([CO2]) and temperature on heat-induced sterility, elevated [CO2] (E-[CO2]) will likely increase the panicle temperature and thereby exacerbate heat-induced sterility, but th…	385	585	Oryza sativa	1	Poaceae	Crop	Asia		-10% pollen grains deposited on stigma	-	-
Padhan, B.K., Sathee, L., Meena, H.S., Adavi, S.B., Jha, S.K. and Chinnusamy, V	CO2 elevation accelerates phenology and alters carbon/nitrogen metabolism vis-à-vis ROS abundance in bread wheat	2020	Frontiers in plant science	GS	Padhan, B.K., Sathee, L., Meena, H.S., Adavi, S.B., Jha, S.K. and Chinnusamy, V., 2020. CO2 elevation accelerates phenology and alters carbon/nitrogen metabolism vis-à-vis ROS abundance in bread wheat. Frontiers in plant science, 11, p.1061.	Wheat is an important staple food crop of the world and it accounts for 18–20% of human dietary protein. Recent reports suggest that CO2 elevation (CE) reduces grain protein and micronutrient content. In our earlier study, it was found that the enhanced production of nitric oxide (NO) and the concomitant decrease in transcript abundance as well as activity of nitrate reductase (NR) and high affin…	400	700	Triticum aestivum	1	Poaceae	Crop	Asia	Accelerated	-	-	-
Sharma, S., Walia, S., Rathore, S., Kumar, P. and Kumar, R.	Combined effect of elevated CO2 and temperature on growth, biomass and secondary metabolite of Hypericum perforatum L. in a western Himalayan region	2020	Journal of Applied Research on Medicinal and Aromatic Plants	GS	Sharma, S., Walia, S., Rathore, S., Kumar, P. and Kumar, R., 2020. Combined effect of elevated CO2 and temperature on growth, biomass and secondary metabolite of Hypericum perforatum L. in a western Himalayan region. Journal of Applied Research on Medicinal and Aromatic Plants, 16, p.100239.	Rising carbon dioxide [CO2] levels and air temperature influence overall growth and production pattern of crop plants, and thus they help in understanding the functional relationship between the environment and crop performance. The present experiment was conducted to study the simultaneous effect of elevated CO2 (550 ± 50 μmol mol−1) and air temperature (2.5 ± 0.5 °C above ambient) on Hypericum …	400	550	Hypericum perforatum	1	Hypericaceae	Wild	Asia	-5	-	-	-
					Total	73	-	-	-	146	-	Crop=19		55	15	10	3
					Mean	-	360.576	729.028	-	2.05634	-	Wild=141+		-3.72989
														28 Accelerated	6 increase	3 increase	1 increased visitation
														19 no change	2 no change	4 no change	1 no change
														8 Delayed	4 decrease	2 decrease	1 decrease longevity
