# Supplementary material for: Elevated CO2 Impacts on Plant–Pollinator Interactions: A Systematic Review and Free Air Carbon Enrichment Field Study
Source: Insects. 2021 Jun 1;12(6):512. doi: 10.3390/insects12060512 (PMC8227562; doi:10.3390/insects12060512)
Supplement: Supplementary file 1 [file insects-12-00512-s001.zip › insects-1160262-supplementary-2nd proofreading done/Dataset S2 - Field experiment raw data.xlsx]

## Sheet: Phenology
	Date first Flower open	DOY	Date first flower fades	DOY	Duration first flower		Date final flower open	DOY	Date final flower fades	DOY	Duration final flower
Site wide
2017	2017-03-29	88
2018	2017-04-13	103
2019	2017-03-25	84
Array specific
2018
8	2018-04-22	112					2018-05-06
2019
1	2019-04-09	99	2019-04-26	116	17		2019-05-07	127	2019-05-23	143	16
2	2019-04-16	106	2019-04-30	120	14		2019-05-09	129	2019-05-25	145	16
3	2019-04-08	98	2019-04-27	117	19		2019-05-13	133	2019-05-28	148	15
4	2019-04-02	92	2019-04-21	111	19		2019-05-01	121	2019-05-20	140	19
5	2019-04-10	100	2019-04-27	117	17		2019-05-10	130	2019-05-27	147	17
6	2019-04-04	94	2019-04-22	112	18		2019-05-05	125	2019-05-19	139	14
	eCo2	Control	eCo2	Control			eCo2	Control	eCo2	Control
	99	107	116	120			127	129	143	145
	92	96	111	117			121	133	140	148
	94	100	112	117			125	130	139	147
	95	101	113	118			124.333	130.667	140.667	146.667
	DOY first open	DOY final fades	Duration	Median
eCO2	95	140.667	45.6667	117.833
Control	101.333	146.667	45.3333	124
A1	99	143	44	121
A2	106	145	39	125.5
A3	98	148	50	123
A4	92	140	48	116
A5	100	147	47	123.5
A6	94	139	45	116.5

## Sheet: Visitation surveys
	Array	B. lapidarius	B. pascourum	B.Terrestris	B. pratorum	Platycheirus spp.	Melanostoma scalare	Syrphus spp.	Rhingia campestris	Lecozon luecorum	Baccha elongata	Pieris rapae	Bibio sp	Ichneumonidae spp.	Athous sp.	Tytthaspis sedecimpunctata	Cantharis decipiens	Panorpa sp.	Total	Weekly total
2019-04-16	1																		0
	2	-	-	-	-	-	-	-	-	-	-		-	-	-	-	-	-	0
	3				1	1													2
	4					1								1					2
	5																		0
	6	1						1											2	6
2019-04-30	1							2			1								3
	2																		0
	3				5	2													7
	4				3							1	2	1	1	1			9
	5					6					1								7
	6	2				5		1	1										9	35
2019-05-14	1					2								1	1				4
	2																1		1
	3					1							1	1					3
	4		2	1			2	1	2	1									9
	5								1										1
	6	1					2		4	1					2			1	11	29
		4	2	1	9	18	4	5	8	2	2	1	3	4	4	1	1	1	70

## Sheet: Seeds
Raceme	Plant	Number of flowers	Number of fruits	No. seeds early fruit	Position early	No. seeds mid fruit	Position mid	No. seeds late fruit	Position late
1.01	1	3	0	0		0		0
1.02	1	1	0	0		0		0
1.03	1	3	0	0		0		0
1.04	1	3	0	0		0		0
1.05	1	1	0	0		0		0
1.06	1	2	0	0		0		0
1.07	1	2	0	0		0		0
1.08	1	3	0	0		0		0
1.09	1	3	0	0		0		0
1.1	1	3	1	0		1	2/3	0
1.11	1	2	1	2	1/2	0		0
1.12	1	7	1	0		1	4/7	0
1.13	1	5	1	0		0		2	4/5
1.14	1	3	1	0		0		4	3/3
1.15	1	3	1	0		3	2/3	0
1.16	1	5	1	2	1/5	0		0
1.17	1	4	1	0		0		4	4/4
1.18	2	3	2	0		1	2/3	2	3/3
1.19	2	5	1	0		1	3/5	0
1.2	2	5	3	2	2/5	3	3/5	3	5/5
1.21	2	4	2	0	1/4	1	2/4	0	4/4
1.22	3	5	5	4	1/5	9	3/5	6	5/5
1.23	4	4	4	8	1/4	11	3/4	10	4/4
1.24	5	7	6	13	1/7	14	4/7	15	6/7
1.25	6	5	5	4	1/5	9	3/5	7	5/5
1.26	7	5	4	5	1/5	15	3/5	16	4/5
1.27	8	5	4	5	1/5	2	3/5	4	4/5
1.28	9	6	5	10	2/6	13	4/6	12	6/6
1.29	10	5	5	6	1/5	8	3/5	9	5/5
1.3	11	4	3	0	1/4	7	2/4	5	4/4
1.31	12	6	6	12	1/6	13	3/6	18	5/6
1.32	13	5	5	8	1/5	9	3/5	8	5/5
1.33	14	6	5	3	1/6	4	3/6	9	6/6
1.34	15	4	3	9	1/4	11	2/4	0
1.35	16	6	6	5	1/6	3	3/6	5	6/6
1.36	17	5	5	5	1/5	3	3/5	6	5/5
1.37	18	4	3	2	1/4	7	2/4	4	3/4
1.38	19	3	2	1	1/3	3	2/3	0
1.39	20	4	4	10	1/4	14	2/4	12	4/4
1.4	21	5	5	7	1/5	10	2/5	8	5/5
1.41	22	4	3	5	1/4	7	2/4	0
1.42	23	7	7	8	1/7	15	4/7	13	6/7
1.43	24	4	4	3	1/4	21	3/4	14	4/4
1.44	25	7	6	3	1/7	10	4/7	0
1.45	26	4	0	0		0		0
1.46	27	4	4	10	1/4	14	2/4	11	3/4
1.47	28	4	2	9	1/4	3	2/4	0
1.48	29	6	4	0		10	3/6	0
1.49	30	4	4	8	1/4	11	2/4	9	4/4
1.5	31	3	3	9	1/3	13	2/3	11	3/3
1.51	32	2	1	1	1/2	0		0
1.52	33	3	1	2	1/3	0		0
1.53	34	6	6	7	1/6	6	3/6	5	6/6
1.54	35	4	2	3	1/4	0		1	4/4
1.55	36	5	5	3	1/5	9	3/5	7	5/5
1.56	37	5	5	4	1/5	5	3/5	4	5/5
1.57	38	6	5	10	1/6	7	3/6	14	6/6
1.58	39	7	4	0		8	3/6	12	6/7
1.59	40	3	0	0		0		0
1.6	41	5	0	0		0		0
2.01	1	17	8	6	1/17	5	9/ 17	10	17/17
2.02	1	15	9	9	1/15	8	7/15	12	14/15
2.03	1	13	7	5	1/13	4	5/13	7	13/13
2.04	1	2	0	0		0		0
2.05	1	9	6	12	1/9	9	4/9	5	7/9
2.06	2	3	2	8	1/3	13	2/3	0
2.07	2	5	4	6	1/5	17	3/5	16	4/5
2.08	2	6	4	0		2	3/6	2	5/6
2.09	2	7	5	7	2/7	5	3/7	17	6/7
2.1	2	5	2	0		21	3/5	0
2.11	3	7	6	10	1/7	9	3/7	7	6/7
2.12	3	5	5	9	1/5	12	3/5	8	5/5
2.13	3	12	10	5	1/12	9	5/12	16	9/12
2.14	3	8	7	4	1/8	10	5/8	4	7/8
2.15	3	5	5	7	1/5	9	3/5	10	4/5
2.16	3	3	2	6	1/3	6	2/3	0
2.17	3	5	4	4	1/5	4	3/5	7	5/5
2.18	4	5	2	8	1/5	15	2/5	0
2.19	4	7	6	7	1/7	9	4/7	6	6/7
2.2	4	5	5	9	1/5	8	2/5	15	5/5
2.21	4	6	5	3	1/6	3	4/6	5	6/6
2.22	4	5	4	8	1/5	14	3/5	14	5/5
2.23	4	3	1	1	1/3	0		0
2.24	5	6	5	0		10	3/6	10	6/6
2.25	6	20	9	1	1/20	2	11/20	6	20/20
2.26	7	9	6	3	1/9	4	5/9	8	9/9
2.27	8	4	4	10	1/4	17	2/4	19	4/4
2.28	9	7	4	6	1/7	5	4/7	0	7/7
2.29	10	8	6	0	1/8	3	3/8	20	6/8
2.3	11	4	3	2	1/4	9	3/4	12	4/4
2.31	12	4	3	4	1/4	3	2/4	12	4/4
2.32	13	14	13	5	1/14	12	7/14	14	13/14
2.33	14	4	2	7	1/4	3	2/4	0	4/4
2.34	15	12	10	1	2/12	1	6/12	3	12/12
2.35	16	9	5	2	2/9	4	5/9	6	7/9
2.36	17	7	5	7	1/7	12	4/7	13	6/7
2.37	18	4	4	8	1/4	13	3/4	11	4/4
2.38	19	5	5	7	1/5	19	3/5	17	5/5
2.39	20	8	5	4	1/8	9	4/8	0	8/8
2.4	21	6	4	11	1/6	21	3/6	7	5/6
2.41	22	6	6	4	1/6	18	3/6	19	6/6
2.42	23	8	5	6	1/8	9	4/8	0	8/8
2.43	24	5	3	5	1/5	6	2/5	7	4/5
2.44	25	4	3	3	1/4	7	3/4	8	4/4
2.45	26	7	4	0	1/7	3	3/7	8	7/7
2.46	27	3	3	3	1/3	7	2/3	6	3/3
2.47	28	4	3	2	1/4	5	2/4	3	3/4
2.48	29	6	5	10	1/6	21	3/6	13	6/6
2.49	30	5	3	15	1/5	25	2/5	0	5/5
2.5	31	4	2	4	1/4	0	2/4	13	3/4
2.51	32	3	3	3	1/3	10	2/3	6	3/3
2.52	33	6	4	6	1/6	1	2/6	12	6/6
2.53	34	8	6	9	2/8	22	6/8	13	8/8
2.54	35	5	2	0	1/5	10	2/5	0	5/5
2.55	36	9	4	0	1/9	1	3/9	2	8/9
2.56	37	5	4	5	1/5	4	4/5	6	5/5
2.57	38	5	5	1	1/5	8	3/5	12	5/5
2.58	39	5	4	7	1/5	12	2/5	3	5/5
2.59	40	3	2	4	1/3	18	2/3	0	3/3
2.6	41	6	3	5	1/6	3	2/6	6	4/6
3.01	1	8	2	0	1/8	2	4/8	2	6/8
3.02	1	4	4	14	1/4	24	3/4	20	4/4
3.03	1	7	2	1	1/7	0	3/7	2	7/7
3.04	1	8	3	0	1/8	1	5/8	1	7/8
3.05	1	7	6	11	1/7	13	3/7	12	6/7
3.06	1	6	5	3	1/6	18	3/6	11	5/6
3.07	1	5	3	16	1/5	19	3/5	0	5/5
3.08	1	4	3	11	1/4	17	2/4	17	4/4
3.09	1	5	2	1	1/5	0		2	5/5
3.1	1	4	4	14	1/4	19	2/4	20	4/4
3.11	1	9	3	0	1/9	2	4/9	0	9/9
3.12	1	13	3	1	2/13	2	5/13	0	13/13
3.13	1	4	2	6	1/4	6	2/4	0	4/4
3.14	1	5	4	5	1/5	3	2/5	9	5/5
3.15	2	6	5	5	1/6	6	3/6	7	5/6
3.16	2	9	8	8	1/9	7	4/9	16	8/9
3.17	2	6	4	1	1/6	2	3/6	2	6/6
3.18	2	4	3	5	1/4	6	2/4	2	4/4
3.19	2	5	1	0	1/5	1	2/5	0	5/5
3.2	2	6	4	8	1/6	6	3/6	9	5/6
3.21	2	5	2	6	1/5	3	3/5	0	5/5
3.22	2	5	2	0	1/5	2	3/5	0	5/5
3.23	2	6	3	5	1/6	4	3/6	0	6/6
3.24	2	5	5	2	1/5	2	3/5	4	5/5
3.25	2	6	4	3	1/6	5	3/6	5	6/6
3.26	3	6	5	6	1/6	10	3/6	13	6/6
3.27	3	5	5	11	1/5	10	3/5	5	5/5
3.28	3	5	4	11	1/5	8	2/5	10	5/5
3.29	3	5	2	6	1/5	0	3/5	11	5/5
3.3	3	9	5	4	1/9	17	3/9	7	7/9
3.31	4	7	4	10	1/7	2	3/7	13	7/7
3.32	5	8	6	9	1/8	13	4/8	13	8/8
3.33	6	9	4	1	1/9	4	4/9	0	9/9
3.34	7	8	4	3	1/8	2	5/8	0	8/8
3.35	8	5	5	6	1/5	6	3/5	5	5/5
3.36	9	9	9	3	1/9	4	4/9	6	7/9
3.37	10	4	4	2	1/4	8	2/4	8	4/4
3.38	11	8	7	11	1/8	16	4/8	16	6/8
3.39	12	6	2	4	2/6	0		0	6/6
3.4	13	4	3	1	2/4	7	3/4	11	4/4
3.41	14	8	7	12	1/8	23	4/8	17	8/8
3.42	15	8	6	9	1/8	12	4/8	16	6/8
3.43	16	7	6	6	1/7	10	3/7	11	6/7
3.44	17	10	7	1	1/10	2	6/10	3	9/10
3.45	18	6	6	6	1/6	13	3/6	9	5/6
3.46	19	4	2	7	1/4	7	3/4	0	4/4
3.47	20	5	3	1	1/5	3	3/5	0	5/5
3.48	21	6	4	2	2/6	17	4/6	9	5/6
3.49	22	5	4	9	1/5	10	3/5	4	5/5
3.5	23	6	6	8	1/6	15	3/6	4	6/6
3.51	24	4	3	8	1/4	22	2/4	8	3/4
3.52	25	7	6	9	1/7	15	4/7	9	6/7
3.53	26	3	2	0	1/3	19	2/3	13	3/3
3.54	27	5	5	15	1/5	17	3/5	14	5/5
3.55	28	7	3	4	1/7	1	2/7	3	6/7
3.56	29	7	6	9	1/7	17	3/7	20	7/7
3.57	30	4	2	6	1/4	2	3/4	0	4/4
3.58	31	7	4	0	1/7	1	4/7	2	6/7
3.59	32	6	3	1	1/6	3	3/6	2	5/6
3.6	33	8	4	15	1/8	22	4/8	9	7/8
4.01	1	3	0	0	1/3	0	2/3	0	3/3
4.02	1	5	2	0	1/5	3	2/5	1	5/5
4.03	1	3	2	14	1/3	7	2/3	0	3/3
4.04	1	6	1	1	1/6	0		0
4.05	1	4	1	6	1/4	0		0
4.06	1	3	1	8	1/3	8	2/3	0	3/3
4.07	2	11	7	1	2/11	3	6/11	2	11/11
4.08	2	7	1	0	1/7	2	3/7	2	7/7
4.09	2	7	3	1	1/7	2	4/7	1	7/7
4.1	2	5	1	0	1/5	1	3/5	0	5/5
4.11	2	7	1	0	1/7	3	4/7	0	7/7
4.12	2	6	2	2	1/6	0	3/6	3	5/6
4.13	2	6	2	2	1/6	3	3/6	0	6/6
4.14	2	6	5	1	1/6	2	3/6	1	5/6
4.15	2	8	1	0	1/8	2	5/8	0	8/8
4.16	2	8	2	0	1/8	2	5/8	2	6/8
4.17	2	11	5	0	1/11	4	4/11	1	11/11
4.18	2	5	3	0	1/5	2	3/5	7	4/5
4.19	2	7	2	1	2/7	0	4/7	1	7/7
4.2	2	4	1	0	1/4	1	2/4	0	4/4
4.21	3	4	4	9	1/4	13	3/4	9	4/4
4.22	3	5	2	7	1/5	0	3/5	1	4/5
4.23	3	4	4	9	1/4	5	2/4	11	4/4
4.24	3	7	4	3	1/7	2	4/7	2	6/7
4.25	3	3	3	16	1/3	19	2/3	13	3/3
4.26	3	3	3	15	1/3	10	2/3	6	3/3
4.27	3	7	5	8	2/7	7	5/7	10	7/7
4.28	3	4	3	9	1/4	6	2/4	11	3/4
4.29	4	5	4	10	1/5	7	3/5	11	5/5
4.3	5	6	4	7	1/6	13	3/6	0	6/6
4.31	6	6	6	14	1/6	21	3/6	18	6/6
4.32	7	5	5	2	1/5	7	3/5	11	5/5
4.33	8	4	2	1	1/4	8	2/4	0	4/4
4.34	9	7	6	2	1/7	10	4/7	11	6/7
4.35	10	14	8	4	1/14	9	6/14	4	12/14
4.36	11	7	4	2	1/7	9	4/7	13	7/7
4.37	12	5	3	8	1/5	12	3/5	0	5/5
4.38	13	10	10	9	1/10	16	5/10	5	10/10
4.39	14	6	6	4	1/6	7	3/6	2	6/6
4.4	15	7	4	1	1/7	5	4/7	1	7/7
4.41	16	3	3	9	1/3	11	2/3	13	3/3
4.42	17	6	2	2	2/6	1	4/6	0	6/6
4.43	18	11	11	1	1/11	9	6/11	5	11/11
4.44	19	8	12	1	1/12	5	5/12	4	11/12
4.45	20	7	7	18	1/7	27	3/7	20	6/7
4.46	21	4	3	20	1/4	22	2/4	12	3/4
4.47	22	7	5	4	1/7	6	4/7	5	6/7
4.48	23	13	8	3	1/13	5	5/13	2	12/13
4.49	24	8	6	4	1/8	8	4/8	6	8/8
4.5	25	7	6	5	1/7	7	4/7	6	7/7
4.51	26	13	10	5	2/13	3	7/13	2	13/13
4.52	27	6	6	7	1/6	11	3/6	10	6/6
4.53	28	8	6	4	1/8	9	3/8	6	7/8
4.54	29	6	6	6	1/6	6	3/6	9	6/7
4.55	30	6	1	0	1/6	0	3/6	1	6/6
4.56	31	7	7	7	1/7	10	4/7	14	7/7
4.57	32	4	3	1	1/4	6	2/4	5	3/4
4.58	33	5	4	5	1/5	8	3/5	9	5/5
4.59	34	8	7	8	1/8	7	4/8	6	7/8
4.6	35	12	11	8	1/12	8	6/12	10	11/12
5.01	1	6	6	14	1/6	21	3/6	12	6/6
5.02	1	8	1	1	2/8	0	4/8	0	8/8
5.03	1	9	6	1	2/9	8	4/9	4	8/9
5.04	1	7	5	2	1/7	5	3/7	1	7/7
5.05	2	4	3	3	1/4	2	2/4	6	4/4
5.06	2	3	0	0		0		0
5.07	2	3	1	5	1/3	0	2/3	0	3/3
5.08	2	4	1	9	1/4	0	3/4	0	4/4
5.09	2	4	3	6	1/4	10	2/4	5	3/4
5.1	2	4	2	3	1/4	0	3/4	6	4/4
5.11	2	4	2	7	1/4	10	2/4	0	4/4
5.12	3	3	1	0	1/3	4	2/3	0	3/3
5.13	3	5	0	0		0		0
5.14	3	4	0	0		0		0
5.15	3	4	1	0		0		3	4/4
5.16	3	6	1	3	1/6	0		0
5.17	3	3	1	2	1/3	0		0
5.18	4	5	1	1	1/5	0		0
5.19	4	5	0	0		0		0
5.2	4	3	0	0		0		0
5.21	4	4	0	0		0		0
5.22	4	4	2	0	1/4	6	2/4	5	3/4
5.23	4	6	3	7	1/6	14	3/6	10	4/6
5.24	4	4	3	6	1/4	6	2/4	4	3/4
5.25	4	5	2	1	1/5	0		8	4/5
5.26	4	5	2	2	1/5	2	2/5	0	5/5
5.27	4	5	2	0	1/5	3	3/5	1	5/5
5.28	4	6	2	1	1/6	5	3/6	0	6/6
5.29	4	5	1	4	1/5	0	3/5	0	5/5
5.3	5	7	3	0	1/7	4	4/7	4	6/7
5.31	6	5	3	0	1/5	7	3/5	8	5/5
5.32	7	6	4	7	1/6	6	3/6	8	5/6
5.33	8	6	6	8	1/6	4	3/6	11	6/6
5.34	9	10	10	3	1/10	4	5/10	12	10/10
5.35	10	6	4	2	2/6	2	3/6	9	6/6
5.36	11	7	6	5	1/7	5	4/7	6	6/7
5.37	12	3	3	14	1/3	18	2/3	6	3/3
5.38	13	6	4	3	1/6	11	3/6	5	4/6
5.39	14	12	4	0	1/12	2	5/12	0	12/12
5.4	15	5	2	1	1/5	0	3/5	14	4/5
5.41	16	6	2	3	1/6	9	2/6	0	6/6
5.42	17	12	5	0	1/12	6	7/12	0	12/12
5.43	18	4	4	5	1/4	9	2/4	7	4/4
5.44	19	6	3	2	1/6	3	3/6	0	6/6
5.45	20	5	1	8	1/5	0	3/5	0	5/5
5.46	21	4	3	9	1/4	7	2/4	4	3/4
5.47	22	4	1	0	1/4	0	2/4	1	3/4
5.48	23	12	7	3	2/12	4	5/12	2	9/12
5.49	24	4	2	0	1/4	10	2/4	8	3/4
5.5	25	6	3	4	1/6	2	2/6	1	5/6
5.51	26	16	16	5	1/16	6	8/16	8	16/16
5.52	27	7	2	3	1/7	5	3/6	0	6/6
5.53	28	3	2	8	1/3	9	2/3	0	3/3
5.54	29	4	4	3	1/4	4	2/4	3	4/4
5.55	30	4	2	0	1/4	6	3/4	4	4/4
5.56	31	6	6	10	1/6	6	3/6	12	6/6
5.57	32	6	3	0	1/6	6	3/6	7	5/6
5.58	33	4	2	0	1/6	1	2/4	6	3/4
5.59	34	5	4	6	1/5	4	3/5	4	4/5
5.6	35	6	5	10	1/6	12	3/6	8	5/6
6.01	1	9	7	5	1/9	10	5/9	3	8/9
6.02	1	8	0	0		0		0
6.03	1	4	3	12	1/4	15	2/4	23	3/4
6.04	1	8	8	2	1/8	11	4/8	9	8/8
6.05	1	8	6	3	1/8	12	4/8	9	7/8
6.06	1	5	3	8	1/5	14	2/5	6	4/5
6.07	1	4	2	4	1/4	3	2/4	0	4/4
6.08	1	8	6	11	1/8	7	4/8	14	7/8
6.09	1	7	4	16	1/7	26	2/7	9	6/7
6.1	2	15	10	13	1/15	13	7/15	16	14/15
6.11	2	5	2	5	2/5	2	3/5	0	5/5
6.12	2	4	2	6	1/4	0	2/4	4	3/4
6.13	2	6	4	9	1/6	9	3/6	5	6/6
6.14	2	10	6	13	1/10	17	7/10	15	9/10
6.15	3	15	15	1	1/15	3	7/15	4	15/15
6.16	3	10	6	14	1/10	17	7/10	10	9/10
6.17	3	7	5	1	1/7	1	3/7	2	7/7
6.18	3	12	3	0	1/12	3	7/12	2	12/12
6.19	4	5	4	3	1/5	5	3/5	9	5/5
6.2	4	6	5	10	1/6	4	3/6	14	5/6
6.21	4	7	7	7	1/7	5	4/7	8	7/7
6.22	4	5	4	5	1/5	4	3/5	14	5/5
6.23	4	8	6	4	1/8	3	4/8	7	8/8
6.24	4	6	3	2	1/6	6	2/6	4	5/6
6.25	5	8	6	9	1/8	27	4/8	6	7/8
6.26	6	5	3	2	1/5	1	4/5	5	5/5
6.27	7	13	8	9	1/13	16	7/13	18	12/13
6.28	8	11	6	4	1/11	5	6/11	0	11/11
6.29	9	8	7	8	1/8	7	5/8	8	7/8
6.3	10	4	4	6	1/4	8	2/4	7	3/4
6.31	11	6	5	0	1/6	13	1/6	12	6/6
6.32	12	5	2	0	1/5	15	2/5	18	3/5
6.33	13	5	2	0	1/5	17	3/5	15	4/5
6.34	14	8	7	13	1/8	15	5/8	23	7/8
6.35	15	10	6	0	1/10	23	5/10	24	9/10
6.36	16	9	4	10	1/9	16	5/9	8	8/9
6.37	17	6	6	9	1/6	19	3/6	14	5/6
6.38	18	5	4	7	1/5	15	3/5	8	4/5
6.39	19	6	6	6	1/6	15	3/6	11	6/6
6.4	20	6	5	8	1/6	13	3/6	10	5/6
6.41	21	5	4	7	1/5	11	3/5	9	4/5
6.42	22	8	3	12	1/8	19	3/8	0	8/8
6.43	23	7	5	6	1/7	11	3/7	17	5/7
6.44	24	4	3	9	1/4	8	2/4	12	4/4
6.45	25	12	6	11	1/12	15	5/12	20	8/12
6.46	26	7	5	10	1/7	14	3/7	16	6/7
6.47	27	7	5	2	1/7	1	4/7	4	7/7
6.48	28	11	7	7	1/11	15	6/11	11	11/11
6.49	29	9	8	9	1/9	15	5/9	15	8/9
6.5	30	8	5	12	1/8	13	4/8	18	7/8
6.51	31	8	5	15	2/8	21	4/8	16	6/8
6.52	32	14	14	13	1/14	24	7/14	12	13/14
6.53	33	5	4	8	1/5	10	2/5	6	4/5
6.54	34	3	2	3	1/3	6	2/3	0	3/3
6.55	35	9	6	11	2/9	16	4/9	15	8/9
6.56	36	8	7	8	1/8	14	4/8	22	7/8
6.57	37	9	2	9	1/9	12	2/9	0	9/9
6.58	38	5	2	4	1/5	8	2/5	0	5/5
6.59	39	8	7	17	1/8	17	4/8	20	7/8
6.6	40	7	5	1	1/7	7	3/7	15	6/7
Grand mean		6.11667	3.97222	4.91111		7.47778		6.3
Mean 1		4.28333	2.78333	3.46667		5.25		4.5
Mean 2		6.6	4.6	5.06667		8.81667		7.6
Mean 3		6.21667	4.08333	5.7		8.46667		6.86667
Mean 4		6.5	4.28333	4.91667		6.66667		5.08333
Mean 5		5.58333	2.96667	3.33333		4.46667		3.71667
Mean 6		7.51667	5.11667	6.98333		11.2		10.0333
eCO2		6.1	4.06111	5.12222		7.70556		6.53889
Control		6.13333	3.88333	4.7		7.25		6.06111
